# Supplementary material for: Tuberculosis prevention, diagnosis, and treatment financial profile during 2006–2021: PART A
Source: Cost Eff Resour Alloc. 2023 Sep 19;21:68. doi: 10.1186/s12962-023-00479-z (PMC10507895; doi:10.1186/s12962-023-00479-z)
Supplement: Supplementary file 1 — Additional File 1: Supplemntry Table 1. The detail of the funding source includes domestic, global, and grants (excluding global funds) in all country between 2006-2021 [file 12962_2023_479_MOESM1_ESM.xlsx]

## Sheet: Sheet1
Funding By Source (US$ millions)
		Year	2006			2007			2008			2009			2010			2011			2012			2013			2014			2015			2016			2017			2018			2019			2020			2021
No.	Continent	Country	Domestic	Global Fund	Grants (excluding Global Fund)	Domestic	Global Fund	Grants (excluding Global Fund)	Domestic	Global Fund	Grants (excluding Global Fund)	Domestic	Global Fund	Grants (excluding Global Fund)	Domestic	Global Fund	Grants (excluding Global Fund)	Domestic	Global Fund	Grants (excluding Global Fund)	Domestic	Global Fund	Grants (excluding Global Fund)	Domestic	Global Fund	Grants (excluding Global Fund)	Domestic	Global Fund	Grants (excluding Global Fund)	Domestic	Global Fund	Grants (excluding Global Fund)	Domestic	Global Fund	Grants (excluding Global Fund)	Domestic	Global Fund	Grants (excluding Global Fund)	Domestic	Global Fund	Grants (excluding Global Fund)	Domestic	Global Fund	Grants (excluding Global Fund)	Domestic	Global Fund	Grants (excluding Global Fund)	Domestic	Global Fund
1	Asia	Afghanistan	0	1.045	2.495		1.007	2.031	0.17	0.305	4.722		0.877	0.748		3.271	1.919	0.352	3.497	1.189	0.38	2.856	2.677	0.429	6.806	1.488	0.784	3.448	1.965	0.87	4.193	5.631	0.898	4.938	5.663
2	Africa	Algeria	7.17	0		9.247			9.247									0.6			0.526
3	America	American Samoa	0.007	0		0.007			0.098			0.098
4	Africa	Angola	0	0			1.521	1.744	7.625	0.929		8.132	1.692		10.164	0.899											11.547	2.339		7.25	3.087		8.42
5	America	Argentina	0.886	0		0.813			1.298			3.916			2.319			2.182			2.737			3.72			2.375			4.255			2.892
6	Asia	Armenia	0	0					0.071	1.793	0.413	2.401	2.531	1.282	3.962	2.712		4.057	1.816		4.27	2.382		3.942	1.494		3.394	2.806		2.98	1.245		3.145	2.603
7	Europe	Azarbaijan	0	0.448	0.651		0.467	0.603		0.865	0.7																			1.182	5.099
8	Asia	Bangladesh	4.841	11.354	5.354	4.264	14.85	1.623	2.724	9.209		0.681	4.98		24.892			1.159	6.677	3.914	1.151	14.646			8.083		2.908	18.968			13.529	19.541	5.996	35.334	10	5.765	32.312	10.95	9.498	36.651		18.154	36.966	12.981	31.285	58.401	13.5	55.686	39.263
9	Europe	Belarus	0	0																				4.947	4.3		7.627	3.864		7.09	3.603		8.295	2.218		5.364	2.824		4.458	3.106	0.774	4.254	4.149	1.24	67.114	6.65	0.441	67.92	2.186
10	America	Belize	0	0																	0.11						0.06			0.111			0.25	0.725		0.006	0.334		0.034	0.467		0.101	0.167		0.252	0.145		0.101	0.163
11	Africa	Benin	0.289	1.227	0.255	0.25	2.258	0.079	0.247	2.593	0.079	0.34	1.869		3.795			0.091	3.16		0.604	1.801		0.589	1.629	0.059	0.159	1.546	0.04	0.452	1.087	0.041	0.678	3.665	0.098	0.758	4.113	0.228	0.351	2.914		0.251	2.082	0.033	0.205	2.091		0.4	2.614
12	Asia	Bhutan	0	0.033		0.05	0.211	0.05	1.425	0.738		1.519	0.507					1.641	0.458		0.205	0.271		0.011	0.26		0.058	0.265					0.183	0.701	0.025				0.608	0.479		0.013	0.381	0.015	0.02	0.361		0.06	0.506
13	America	Bolivia	0.45	0.939	0.029				0.699	1.354	0.267	0.806	1.135					0.916	2.434		0.947	1.712		0.725			1.017	0.888		0.769	0.776		1.112	0.45		1.271	4.519		1.113	5.274		1.862	5.002		1.815	1.621		1.81	2.291
14	Europe	Bosnia and Herzegovina	0	0	0.06											0.12			0.12					8.287	3.653		3.808	1.473		10.375	1.621		10.985	0.816		11.565			7.977			2.998			0.072			0.073
15	Africa	Botswana	5.137	0					2.033	0.49	0.931	2.439	1.134	3.818	2.44	1.494	5.337	7.363	2.518	6.435	7.717		1.939	13.148		0.822	15.909		0.921				25.898		10	3.641	5.129	5	5.838	1.9	0.5	5.07	0.6	0.4	11.548	2	0.5
16	America	Brazil	30.823	1.264	2.178	37.093	3.342	1.647	51.268	5.895	1.557	57.131	5.408	5.128	61.932	4.825	3.265	71.439	3.596	4.609	70.33	0.919	6.222	73.311		1.357	68.162		1.195	55.218		0.631	46.352		0.554	54.518			47.987			38.052			34.157			27.602
17	Europe	Bulgaria	0	0		6.866			8.861	5.096		10.208	7.102		10.27	6.374		12.04	5.509		12.277	4.256		13.2	2.41		8.482	4.078		13.443	1.823		6.712	2.397		6.848	2.178		7.45	1.385		7.655			8.409			4.95
18	Africa	Burkina Faso	0	0																								4057.47
19	Africa	Burundi	0.046	1.066	0.843	0.118	0.553	0.669	0.129	0.729	0.594	0.053	2.423	0.336		2.735	0.218		2.721			2.061						1.312			0.846											0.073	0.623		0.369	0.61	0.674	0.361	1.022
20	AFrica	Cabo verde	0.031	0	0.019	0.08		0.038	0.059	0.01	0.045	0.064		0.045	0.012		0.004	0.024			0.017		0.025	0.042		0.01	0.059		0.01	0.081			0.096		0.005	0.061	0.028		0.066	0.02		0.077	0.012		0.064	0.025		0.065	0.021
21	Asia	Cambodia	1.08	1.077	2.525	0.61	1.952	1.455	1.75	1.91	1.562	1.21	5.546	1.122	0.933	5.699	6.95	1.111	4.91	7.621	0.896	5.614	3.74	1.15	2.939	4.935	1.199	3.853	5.972	3.567	6.298	8.163	2.265	5.426	5.162	3.481	8.387	5.85	4.56	4.979	3.75	5.185	5	2.23	6.247	8.331	2.2	6.3	7.893
22	Africa	Cameroon	1.297	2.733		0.637	1.212	0.847	0.312	0.542		0.312	0.542		0.803	5.575		1.203	5.319	0.072	1.335	3.613		1.017	2.732		1.386	3.22	0.266	0.182	2.411		1.372	3.744		1.372	3.598		1.452	2.755		0.785	3.536		0.662	3.23	0.083	0.568	6.042
23	Africa	Central African Republic	0.2	1.036		0.265	0.832		0.265	0.832			0.728		0.066	0.364		0.142	0.7		0.247	3.54		0.05	2.435		0.124	2.249		0.428	0.286		0.272	1		0.272	1.013		0.272	1.013		0.773	1.036	0.14	0.773	1.367	0.28	1.209	2.411
24	Africa	Chad	0.302	0.43		0.309	0.641											0.418	0.175		0.767	0.263		0.767	0.263		1.053	1.425					0.928	1.46			1.743			2.021		0.357	1.732		0.4	1.56	0.03	0.526	1.642
25	Asia	China	136.352	28.07		153.16	26.65		168.215	31.109		189.798	24.781		179.22	28.356		195.749	82.717		208.837	103.939		264.287	39.993		270.913	11.472		306.42		5.732	361.327		6.401	368.823		10.976	527.81		13.212	664.181		6.838	884.489			792.176
26	America	Colombia	3.209	0		3.375			7.832						4.2			6.409			6.728	1.774		6.728	2.362		7.619	3.573		7.019	1.749		6.737	1.431		4.761	0.183		3.741			4.185			6.177			3.632
27	Africa	Comoros	0	0	0.036			0.045			0.052
28	Africa	Congo	0.05	0					0.127		0.038		0.486			0.519		0.183	1.253					1.072	0.739		0.058	0.399		1.045			0.468	2.554		1.966	0.101	0.164	1.092	0.435		0.052	0.87		0.095	5.966		1.045	0.776
29	Africa	Cote d'lvoire	0	0.235				3.735								4.187			2.392					304.106	2.917		778.02		15.415								6.948			3.671		3.49	2.699		2.744	2.643		3.367	4.532
30	Asia	Democratic People's Republic of Korea	0	0					5.41		2.279	3.387		0.6	2.68	5.232		4.846	10.294		5.057	15.439	1.429	5.51	14.495	0.2	5.218	10.708	0.216	5.353	8.844		5.709	8.145		5.591	7.329	0.939	5.722	0.269	0.64	5.865	4.019	2.732	6.009	14.73	4.407	6.102	8.397
31	Africa	Democratic Republic of the Congo	2.848	0.503	8.25	2.482	6.575	5.704	0.47	10.315	4.943	1.645	10.966	3.83	0.305	9.409	8.837			0.85		2.204	1.164	0.745	8.272	7.206	2.133	7.966	6.208	2.961	22.769	4.556	1.702	26.931	9.181	1.522	18.604	8.669	1.5	25.667	10.374	1.711	16.432	8.101	0.847	17.535	6.995	0.72	29.391
32	Africa	Djibouti	0	0		0.057		0.017		0.199	0.122		0.411			0.629			0.805	0.064		0.219	0.06		0.321			0.268	0.026		3.144						1.114			0.471			0.477	0.05		0.718
33	America	Dominica Republic	3.327	1.492	1.57	1.887	1.028	1.215	1.039	1.313	0.227	1.172	2.115	0.826	1.3	2.487	0.661	1.202	2.616	1.192	7.328	3.262	0.139	7.495	3.651	0.175	8.956	2.41	0.16	13.756	2.591	0.4	9.616	3.343	0.2	9.422	2.603	0.1	16.628	4.742		18.978	2.283		18.558	2.543		25.98	0.5
34	America	Ecuador	2.078	4.468		2.114	1.296		7.437	2.783		8.171	1.062		2.807	1.188		5.108	2.181		6.369			6.504	0.819		4.427	0.143		3.5	0.719		1.119			1.7			0.481			0.98			0.826			0.592
35	Africa	Egypt	0.664	0.836	0.16	9	3.523	0.262	9	2.856	0.252	9.194	1.755	0.259				9.42	1.403	0.196
36	America	El Salvador	1.431	0.662		1.809	0.712		3.625			3.107	0.313		3.197			3.205	1.104		3.991	1.256		3.126	1.439		3.765	0.71		4.817	0.208	0.095	1.683	4.087		1.449	4.472		1.465	4.426		10.111	1.697		8.788	2.121		5.299	1.673
37	Africa	Equatorial Guinea	0	0											79.32	8.909	20.41																														0.121	0.782
38	Africa	Eritrea	0.34	0.3	0.8	0.095	3.3	0.113	8.096	7	4.5	0.588	1.292	0.2	0.59	1.1			1.637		1.024	3.008			3.698			4.529						1.793			2.381			1.404			1.404			1.597			1.597
39	Africa	Eswatini	0.802	0.534		0.863	0.347	0.195	1.193	0.556	1.119	1.6	1.07	0.85	7.282	1.688	2.144	15.75	6.776	1.944	14.684	8.39	1.749	2.209	5.153	1.467		0.325		15.486			8.336	9.325	9.325	3.303	11.129	0.794	1.738	5.713	5.048	2.055	6.549	3.421	3.215	4.956	4.823	1.327	3.627
40	Africa	Ethiopia	0.207	4.65	1.5	0.6	5.779	2.5	0.986	10.569	0.453	1.064	6.537	1.55	7.716	11.198	12.139	7.942	15.92	16.35	8.3	19.871	13.496	24.803	23.564	23.145	6.547	15.016	13.449	9.062	17.759	17.167	9.345	25.26	15.96	9.627	20.83	17.317	10.19	16.794	13.546	10.319	13.389	14.232	9.304	13.057	15.293	13.257	19.895
41	Oceania	Fiji	0	0		0.285		0.02	0.28		0.05							0.321	0.538		1.192	2.17		3.687	1.338		1.319	1.124		3.882	1.607								0.332	0.314		1.03		0.025	0.471			0.271
42	Africa	Gabon	0.133	0		1.195		0.076	0.204		0.08	0.185		0.041	0.435		0.043	0.559			0.681			1.396		0.028	1.098		0.022	1.109		0.026				0.179	2.226		1.905	2.892		1.378	0.379	0.099	0.975	0.46	0.039		0.356
43	Africa	Gambia	0.065	2.243	0.044										0.015	0.495		0.032	0.393		0.036	0.141
44	Europe	Georgia	0	0		10.022	1.024	0.705	5.017	6.144	0.486	4.685	8.878	1.045	4.781	3.517	0.455	5.311	2.399		2.431	3.83		6.424	3.83		5.819	5.586	1.564	5.5	6	1.867	7	7.182	0.135	6.507	5.689	4.16	6.236	4.866	2.897	6.225	6.572	1.285	5.563	2.827	1.83	4.97	3.619
45	Africa	Ghana	1.089	7.428		0.739	5.893		3.878	6.225		1.1	5.837								5.439	13.08	0.1	3.336	12.499	1.37	13.429	8.767		15.81	9.773	2.934	21.287	8.548	7.508	11.796	8.585	1.737	3.755	4.569	0.15	2.651	9.268	0.15	6.229	7.308	0.15	1.038	5.365
46	Europe	Grenada	0	0					0.003
47	America	Guatemala	0	0					0.66	1.58	0.06	4.381	1.53	0.145	4.243	0.162	1.905	5.693	0.631		5.693	0.631		0.509	0.08		3.422	0.816		9.356	0.158	0.448	2.082	2.538		0.66	2.465		1.317	1.826		2.902	1.391		2.868	1.329		2.849	2.759
48	Africa	Guinea	0	0					0.11		0.117	0.105	1.573	0.531	0.105	1.04	0.537		2.067	0.386	0.175	1.038	0.231	0.429		0.856	1.536	4.608	0.186	1.206	3.961	0.274	0.868	1.146	0.047	0.163	2.62	0.06	0.871	1.738	0.396	0.991	1.985	0.503	0.981	2.738	0.567	0.481	1.792
49	Africa	Guinea-Bissau	0.06	0.101	0.085	0.06	0.523	0.242	0.06	0.37	0.367		0.12						3.715			2.964			4.292			3.622		0.1	2.68		0.1	1.568		0.1	2.247		0.322	1.814		0.171	2.374		0.1	1.534
50	America	Guyana	0.125	0.357					0.22	0.344		0.098	0.242	0.016	0.459	0.578	0.391	0.066	1.227	0.009	0.383	1.372	0.145	0.568	0.793	0.034	0.643	0.69	0.035	0.333	0.682	0.084	0.654	0.424	0.035	0.666	0.528		0.761	0.308		0.852	0.314		0.983	0.126		0.905	0.248
51	America	Haiti	0.225	0.48	1.87	0.42		1.09	0.6	2.168	3.77		0.175		0.2	1.919		0.6	1.084		0.5	1.31	0.37		4.45	0.75	0.656	2.56	1.521	0.265	5.59	0.6	0.1	9.618	0.7	1.176	6.11	2.633	1.176	6.823	0.558	1.176	8.813	0.143	0.481	10.387	0.789	0.363	6.159
52	America	Handuras	0.614	0.856	0.26	0.614	0.061	0.325	0.704	0.116		1.137			1.193			4.738	3.233					0.173	2.819		2.195	1.948		2.261	1.562	0.1				1.872	3.111	0.246	2.704	2.905	0.112	2.428	2.379	0.114	2.551	0.737		2.163	1.213
53	Asia	India	43.513	12.554	9.788	35.78	18.369	9.211	43.212	20.041	8.398	46.048	24.842	9.253	50.393	42.067	19.174	61.678	68.17	9.364	119.127	92.363	7.95	67.42	103.02		165.46	86.08		121.063	115.2	25	105.202	173.104		387.345	135	2.5	458.065	71.442	50	450	78	55	420.2	53.2	23	358.185	159.648
54	Asia	Indonesia	24.419	24.927	7.745	24.11	22.859	12.111	27.334	28.638	13.197	16.166	22.423	3.753	15.451	22.371	7.43	13.655	29.622		10.405	22.727	6.714	16.822	32.746	8.386	16.647	25.239	12.983	17.56	20.909	6.464	30.685	31.114	8.301	52.961	26.673	7.339	101.566	38.5	9.38	109.215	30.005	18.118	42.078	63.828	5.01	102.845	63.052
55	Asia	Iran	0	0								0.786										1.287						1.485																				1.836
56	Asia	Iraq	2.7	0	0.5	2.35	2.14	0.275	2.4	0.967		21	3.127	0.273	20.356	1.192	0.094	20.23	1.601		21.581	3.851		22.247	3.441		23.725	2.041		21.4	5.4		15.251		11	20.066	1.544		19.921	1.499		19.71	0.68		19.71	0.65		19.71	0.65
57	America	Jamaica	0.18	0	0.006	0.315		0.003	0.358			0.042	0.103		0.119			0.098			0.178			0.149			0.172			0.21												0.055
58	Asia	Jordan	1.07	0.235		1.192	0.411		1.352	0.304		1.4	0.45		1.635	0.395		1.635	0.395		1.616	0.476	0.109	1.616	0.476	0.109	1.611	0.451	0.114	1.535	0.345	0.113	1.46	0.249	0.015	1.46	0.249	0.015	1	0.29	0.01	0.6	0.872		0.05	1.472	0.01	0.6	0.9
59	Asia	Kazakhstan	0	0		121.383			74.85	3.443		431.76	3.416		241.435	19.182		100.98	13.95		164.355	11.721		233.266	9.314		195.542	4.106		194.861			118.787			117.3	10.666	2.119	126.857	4.872	2.117	126.5	5.854	1.567	114.827	4.486	1.954	116.826	2.363
60	Africa	Kenya	2.466	4.259	2.861	1.264	5.868	11.201	6.468	4.28	12.816	2.35	3.88	6.463	4.214	3.373	4.893	11.156	14.967	4.245	9.932	10.98	0.487	13.299	6.112	1.956	13.183	7.06	2.49	11.842	10.47	2.318	12	39.439	7.37	10.964	20.899	4.702	13.794	12.894		17.673	8.045	4.157	17.853	13.688	5.259	18.924	17.556
61	Asia	Kiribati	0.141	0.051		0.251	0.07		0.124			0.13			0.08		0.17	0.13	0.181	0.187				0.099		0.279			0.594					0.006	0.118		0.006	0.118		0.2	0.216		0.159	0.338		0.108	0.241	0.129	0.114
62	Asia	Kyrgyzstan	0	0.168			0.166			2.195			2.207	0.172		2.363	0.569		5.452	1.188				14.078	5.335	14.69	13.905	3.946	3.843	10.774	9.032	9.017	11.881	3.767	1.4	11.719	7.354	5.42	12.761	2.295	9.664	11.5	3.317	4.443	7.814	6.084	2.169	8.005	2.348
63	Asia	Lao People's Democratic Republic	0.101	1.253	0.197		1.143	0.227	0.032	1.911	0.058	0.037	3.21		0.043	2.839		0.454	2.105			4.484			4.051			2.844		0.191	3.011	0.1	0.339	2.559		0.156	1.974	0.125	0.384	2.991		0.724	2.955	0.02	0.675	1.568		0.392	2.07
64	Asia	Lebanon	0.481	0	0.012	0.315		0.014	0.471		0.017	0.416		0.025	0.469		0.011	0.479		0.012	0.495			0.68			0.82			0.962	1		0.613	1.21		1.021	0.734		0.464	2.378		0.468	0.326		1.17	0.238	0.034	0.532	0.209
65	Africa	Lesotho	1.051	0.361		1.15	3.702	0.968	1.15	2.053	0.94										2.426	2.752	0.249	1.371	2.053	0.177		2.859	0.176	0.827	4.019	1.017	0.745	1.219		0.785	1.92	1.25	1.011	1.815		0.578	2.696	2.112	5.524	5.532	0.208	4.095	5.824
66	Africa	Liberia	0	0.609			0.818			0.707									2.045			3.439		0.032	4.55		0.075	0.862						1.267	0.04	0.4	0.5	0.794	0.152	1.497	4.747		1.648		0.287	1.771		0.287	3.118
67	Africa	Libya	0	0								9.035												1.88			2.1																					0.6	2
68	Africa	Madagascar	0.09	0.96	0.12	0.145	0.435	0.438	0.358	0.487	0.73	0.083	0.833	0.596	0.065	2.698	0.21				0.759	5.113	0.434	0.747	4.08		0.208	2.708		0.191	3.532			3.481			3.282			3.282			2.891			3.25			6.374
69	Africa	Malawi	0	0		1.427		1.996	3.107	3.99	1.308	0.11		0.724	2.434	3.427	1.092	3.147	3.204	0.264	3.673	2.061	1.254	3.392	2.02	0.948	2.856	1.805	0.995	1.998	15.528	1.406	2	16.405	1.123	2.114	19.352	3.992	2.197	4.013	6.867	1.442	4.481	4.914	1.752	8.387	5.421	0.463	5.703
70	Asia	Malaysia	0	0					0.75			4.35			3.897			15.905			14.9			15.2			15.858			15.109			15.339			15.735			15.98			15.98			15.984			16.58
71	Asia	Maldives	0.203	0	0.037	0.079	0.006	0.005	0.17		0.004	0.176		0.02	0.018		0.015	0.026		0.007	0.038			0.036			0.039			0.039
72	Africa	Mali	0.423	1.135	0.311	0.36	0.93	0.283	0.882	2.546		0.447	2.456	0.036	0.29	2.105		0.483	3.048	1.178	0.568	1.429	0.273	1.057	1.256	0.096	0.085	0.339		0.786	1.608					1.465	5.064		1.311	4.116		0.569	1.084		0.408	0.998	0.303	2.382	3.434
73	Oceania	Marshall Islands	0.13	0	0.15	0.13		0.15	0.139		0.092	0.139		0.092	0.376		0.092	1.89	0.303	0.141	1.89	0.303	0.141													0.026		0.477		0.176		0.23	0.012	0.4	0.58	0.172	0.823	0.599	0.28
74	Africa	Mauritania	0	0		0.14	0.816		0.579	2.078		0.579	1.286					0.406			0.315		0.053	0.412						0.681		0.082				0.231	0.407	0.082		1.165		0.781	0.482			1.165		0.324	1.9
75	America	Mexico	115.308	0		1.094		7.25	3.071		0.458	11.626		3.473	12.929		0.308	17.056		0.434	14.022			19.937			23.872			16.786			19.408			17.359			12.014			11.106			13.059			13.935
76	Oceania	Micronesia	0.007	0	0.074													1.257	0.027	0.012		0.077	0.142			0.02											0.145	0.513		0.083	0.532				0.025	0.08	0.513	0.025	0.513
77	Asia	Mongolia	0.931	0.936			0.307		0.77	0.78		1.33	0.873	0.31	1.606	2.5	0.239				2.302	3.519		5.406	2.669		4.204	2.315	0.05	2.686	2.653		2.548	1.488		2.571	2.255		3.649	2.424		4.284	1.302		4.279	1.086	0.19	4.506	2.558
78	Europe	Montenegro	0	0						0.514		0.078	0.195		0.05	0.157			0.14			0.067		0.353			0.095		0.024							0.058
79	Africa	Morocco	2.368	0		2.01	0.746		2.268	1.007					0.837	0.434		10.413	0.919		18.081	1.283		15.94	1.87		18.038	1.516		19.494	1.256		12.667	1.832		12.718	1.931		15.52	0.776		18.471	1.776	0.494	24.602	0.727	0.602	22.035	1.497
80	Africa	Mozambique	1.85	5.509	1.987	2.271	5.509	1.154	6.788	3.365	8.582	1.968	4.545	7.974		2.971	4.816	2.75		21.204	2.495	3.551	2.462	2.048	3.34	2.133		4.286		1.627	16.184	2.857	1	16.352	0.65	1.362	19.927	10.329	1.5	20.682	8.252	2.085	16.922	5.74	3.176	13.645	9.404	3.562	16.607
81	Asia	Myanmar	0.495	1.824	5.105	0.967		2.167	6.01		6.01	0.494		8.976	0.544		7.338	0.595	6.385	6.913	0.655	7.929	1.48	0.701	7.573	6.361	5.529	13.308	4.331	3.942	18.962	5.552	14.389	25.21	10.369	12.6	54	11.409	2.125	25.722	4.007	1.849	32.15	5.084	3.113	34.554	9.995	4.852	34.871
82	Africa	Namibia	1.469	4.343	3.943	1.245	2.628	4.41	1.905	1.193	1.185			3.006			2.185	4.685	2.45	6.108	1.653			20.323	4.424	6.175	12.179	6.737	5.545	16.306	4.846	0.512	19.501	7.25	2.862	17.009	7.855	2.4	27.941	1.4		30.741	4.48		8.101	3.5	1.6	7.779	0.78
83	Asia	Nepal	0.564	2.044	0.082	0.621	1.631	0.222	0.773	1.484	0.233	1.452	5.409	0.507	1.529	4.812	0.516	2.233	10.725	0.475		2.148	0.134	0.725	7.739	0.366	2.409	7.795	0.352	8.446	6.347	0.126	7.788	5.982	0.167	10.216	6.962	0.167	9.783	7.997		7.808	7.593		7.586	9.194		7.02	8.996
84	America	Nicaragua	0.137	0.547		0.083	0.169		0.158	0.1		0.158	0.1		0.16			0.176	0.594		0.258	0.45					2.5	2.334	0.142	0.027	2.334		5.146	2.163	0.258				4.613	3.458		6.067	1.292	0.272	6.931	1.077	0.238
85	Africa	Niger	0	2.645	0.067		1.902	0.067	0.571	0.031	0.385		0.802	0.048		0.522	0.101		0.366	0.319	0.633		0.467	1.169		0.365	1.197	0.052	0.687										0.95	0.905	0.06		5.433	0.195		8.759	0.167		4.387
86	Africa	Nigeria	2.86	12.808	4.211	5.597	9.294	4.942	6.898	10.816	6.062	2.929	13.794	9.072	6.053	15.317	6.24	6.002	15.396	6.99	8.245	14.04	6.77	11.944	18.334	18.816	12.25	35.658	17.643	30	27	17	30	68.819	16.868	31.1	64.965	25	31.64	42.966	22	22.335	64.098	24	27.002	65.116	24	27.002	66.112
87	Europe	North Macedonia	0	0	0.236			0.165	0.6	0.538		0.595	0.538								0.106	0.996		0.123	1.415		0.109	1.248					0.126	1.999
88	Asia	Occupied Palestinian territory,including east Jerusalem		0		0.302		0.039	0.32		0.012	0.32		0.83	0.106	0.663		0.043	0.469		0.14	0.432		0.14	0.432																				0.03
89	Asia	Pakistan	3.3	1.264	8.302	9.202	7.573	1.5	10.12	5.974	1.039	8.945	7.701	11.184	15.322	14.008	5.662	4.508	5.557	3.34	0.407	26.77	1.128	3.927	62.035	0.475		33.667		8.398	23.938	5.913	0.407	40.081		7.488	70.56		3.637	64.023		3.626	41.895		3.419	49.825	0.445	3.733	60.327
90	America	Panama	1.684	0.082	0.039	1.776	0.018	0.048	1.892		0.048	0.123	0.011		0.174		0.218	0.175		0.032	0.569		0.026	0.685		0.458	1.417		0.352				1.847	0.769		0.697	0.607		0.113	0.823
91	Oceania	Papua New Guinea	0.419	0	0.312	0.565	0.559	0.141	0.565	2.233	0.32		3.03	0.618		4.909			5.065		0.788	6.251		7.894	2.08	0.82	6.353	3.302	0.402	12.609	5.987	5		9.014	2.33	2.897	7.874		14.245	3.788	2.206	18.654	4.27	4.59	16.786	4.187	11.511	4.539	3.141
92	America	Paraguay	0.364	0.592		0.537	0.487		0.695	1.113		1.144	1.246		0.91	1.754		1.129	2.033		1.448	1.821		1594	1.24		1.355	1.24		3.764	0.647		3.519	2.066		3.069	2.548	0.065	3.285	1.374	0.062	3.921	1.181	0.048	3.649	0.921	0.097	2.993	0.957
93	America	Peru	2.675	4.865		8.912	0.875		29.627	11.458		20.611	15.376	0.807							75.565			87.374			47.686			81.391	1.48		74.506			85.316	8.657		124.45	8.535		127.051	5.1		125.024	3.321		111.704	3.304
94	Asia	Philippines	9.783	2.842		8.187	7.168	1.5	7.797	8.832		22.75	16.531		29.621	13.03		30.057	22.837	1.731	21.886	28.117		23.814	20.054	1.976	31.541	17.834	11.107	24.835	35.191	6.462	21.607	37.693	5.325	20.179	36.382	18.817	59.08	29.695	4.531	24.358	51.436		40.096	18.055	6.467	82.279	43.848
95	Europe	Republic of Moldova	1.674	1.105	1.1	2.36	0.779		11.542	3.281		4.99	4.022		1.955	2.888					18.569	2.336		34.618	6.081		4.066	6.895		10.233	6.466	0.599				24.786	5.895		28.103	3.808		33.149	3.709		10.226	2.661	0.405	12.581	3.087
96	Europe	Romania	6.8	2.15	0.91	3.896	1.276		14.99	2.805		14.3	1.162		9.665	2.087		10.57	0.726		4.935	0.333		7.63	2.36		7.957		3.5	2.753	3.238	8.813	6.053	3	5	6.71	2.883	1.978	10.25	3.29		10.04	2.42	0.687	7.677	1.8	1.259
97	Europe	Russian Federation	353.4	28.79		488.284			1000.46	27.795		1018.22	15.402		1213.24	12.402		1215.75			1556.82			1590.52			1826.91			1893.21			1385.37			1175.43			1434.58			1450.73			1571.01			1383.51
98	Africa	Rwanda	0	0.19	0.838		1.646		0.15	1.454	0.593	2.746	2.746	0.879		21.151	0.328	0.372	3.048	0.243	0.233	1.803	0.83	0.445	7.408	0.331	4.439	2.432	0.583	2.846	6.954	2.584	3.219	7.337	1.876	0.173	8.021	0.699	0.219	5.943	0.261	0.186	4.53	0.242	1.157	6.255	0.284	1.922	2.025
99	Asia	Saint Vincent and the Grenadines	0.026	0		0.048
100	Oceania	Samoa	0.034	0.025	0.004	0.426	0.014	0.01	0.43		0.008
101	Africa	Sao Tome and Principe	0	0	0.055	0.009	0.004	0.006	0.26	0.003	0.031	0.006		0.033		0.398	0.029	0.009	0.562	0.793	0.218	0.795	0.669	0.018	0.382	0.536	0.007	0.337	0.02	0.01	0.749	0.009	0.01	0.483	0.046	0.179	0.246	0.021	0.053	0.242	0.006	0.191	0.228	0.012	0.022	0.267	0.019	0.023	0.267
102	Africa	Senegal	0.65	0	0.742	0.82		0.8	0.933	1.004	0.304	0.546	0.809	0.133	0.745	0.522	0.181	0.806	0.978	0.207	0.806	3.758	0.661	1.96	3.431	0.618	1.379	2.213	0.124	1.313	1.548	0.185	0.867	2.658	0.272	1.407	1.519	0.114	0.74	2.239	0.159	1.737	2.287	0.212	1.291	1.736	0.077	1.843	2.66
103	Europe	Serbia	0	1.188		3.602	0.899		17.238	0.609		16.809	0.605		16.967						17.892	1.061		14.653	1.509		11.642	1.465		10.298	0.11		8.33			8.09			9.415			8.138
104	Africa	Sierra Leone	0	0												0.557		0.044	2.389		0.045	2.381		0.064	1.78	0.17					7.344			9.986		0.196	6.75		0.265	11.086	0.623	0.295	5.966	0.807	0.47	6.048	0.9	0.614	5
105	Oceania	Solomon Islands	0.111	0.01	0.077	0.055	0.019	0.01	0.033		0.023	0.114		0.038	0.049	1.092		0.049	1.241		0.256	1.867	0.032	0.337	0.956		0.096	1.831		0.072	0.845	0.229	0.216	1.094		0.362	0.603		0.482	0.549		0.42	0.646		0.49	0.548		0.218	0.549
106	Africa	Somalia	0	1.348	0.172		1.27			0.654	0.354		0.521			3.892			6.371			8.268			47.586			9.972			10.734			11.402			14.968			7.499			8.229			8.152			11.795
107	Africa	South Africa	71.801	4.407	2	376.71	1.074		350.25		1.761				298.105	88.327		217.863						460.741	7.858	7.439	135.605	26.42		207.548	7.459	12	243.56	19.553	15.3	220.184	11.488	12.5	247.352	9.043	12.5	208.274	20.448	11	152.135	26.59	18	160.953	46.36
108	Africa	South Sudan	0	0																	0.096	4.54			2.961		0.097	4.698	1.052	0.648	3.43	1.917	1.051	4.686	1.446					3.63			4.245			5.627			5.534
109	Africa	Sudan	2.244	3.749	1.539	1.1	2.947	0.666	1.448	5.809	0.628	1.448	2.126	0.106	1.615	1.567		0.4	1.798		0.094	4.75	0.146	0.08	5.369		4.335	9.366	0.056	2.497	7.517		3.269	6.971		2.494	9.635		2.494	5.223		0.169	5.004		0.169	5.393		0.1	4.342
110	America	Suriname	0.024	0		0.024													0.808		0.062	0.759		0.07									0.923	0.55	0.015	0.404	0.496	0.03	0.401	0.358	0.06	0.386	0.396	0.09	0.507	0.395	0.065	0.511	0.182
111	Asia	Syrian Arab Republic	6.066	0		14.313				2.28		14.2	1.427		0.481	10.126		0.275	0.434		0.425	0.314		0.351	0.205		0.577	0.215												0.704			0.904			1.029			1.231
112	Asia	Sri Lanka	4.027	1.166	0.836	4.43	1.069	0.163	4.873	2.603	0.451	2.809	1.739		3.591	2.327		4.927	1.654		7.605	2.502		6.383	0.989	0.392	5.442	1.557	0.76	12.171	3.529		5.18	3.863	0.078	5.35	3.805		3.724	3.732		3.527	1.456	0.085	4.219	0.97	0.039	3.552	1.02
113	Asia	Tajikistan	0.29	0.71	1.549	0.066	0.152	0.36							2.511	6.866		2.351	3.75		4.305	5.935	5.355	4.511	4.563	7.363	4.9	9.014	5.117	6.949	7.548	5.119	6.949	5.839	4.406	5.942	8.603	6.631	3.016	6.237	3.712	4.845	2.089	1.117	6.267	5.135	0.603	0.467	8.796
114	Asia	Thailand	1.8	2.5		5.556	1.145	0.188	43.325	1.429		6.977	5.36		6.934	5.841		33.802	3.187	4.511	40.388	0.967		7.059	5.15		8.581	5.217		16.631	3.095	0.478	11.141	2.949		15.053	3.432		22.387	3.439		23.566	3.265		26.028	4.841	0.509	24.799	4.985
115	Asia	Timor-Leste	0.084	0.11		0.177	0.452		0.108		0.13	0.097	1.559		0.097	1.346		0.102	1.481		0.088	1.093		0.122	1.563		0.464	1.546		0.425	1.145		1.555	2.205	0.015	0.198	1.665			1.774		0.461	2.696		0.544	1.196			2.972
116	Africa	Togo	0.397	0.406	0.166	0.29	0.195	0.07	0.28	0.423	0.134	0.105	0.872	0.136	0.196	0.95	0.187				0.322	1.089	0.048	0.345	0.636	0.02	0.072	0.29					0.242	1.356	0.229	0.311	2.255		0.222	0.492	0.082	0.179	0.168	0.884	0.221	0.256	0.416	0.822	0.553
117	Oceania	Tongo	0	0		0.055	0.004		0.058			0.041	0.045		0.4	0.026
118	Africa	Tunisia	0.765	0		0.88			1.038									0.43	0.026		0.57	0.666		0.584	0.701		0.584	0.701		0.718	0.543		0.79	0.507		1.323			1.452			1.674						0.992
119	Europe	Turkiye	0	0		56.188			55.099			48.114			43.785			41.547			44.577			45.156
120	Asia	Turkmenistan	0	0																											0.341						1.773
121	Oceania	Tuvalu	0	0.005		0.239	0.009		0.137				0.11		0.12	0.05	0.002
122	Africa	Uganda	1.692	0	3.95		2.525	1.7	1.279	4.338	0.141	0.301	3.208	1.558	0.583	2.37	1	0.307	8.399	3.388	0.313	3.479	2.439	2.173	9.864	9.46	2.063	4.856	0.599	2.39	7.819	8.998	1.39	20.495	8.998	1.519	8.116	6.154		5.226	5.45	1.908	10.376	10.505	1.908	10	13.781	4	9.7
123	Europe	Ukraine	13.971	0		28.009						16.879			132.803			151.336	8.293		24.743	21.908	0.886	42.021		2.906	34.561	24.447	2.71	49.788	23.166		10.487	13.577		37.04	4.043	4.25	23.46	12.714		46.959	7.24		60.169	14.232	0.582	65.706	40.611
124	Africa	United Republic of Tanzania	2.07	0	5.656				7.078	6.138	4.783	6.688	5.648	6.719	1.588	4.082	4.683	6.821	5.614	6.33	7.777	3.804	4.906	8.063	5.711	5.261	8.063	5.711	4.944				1.897	12.575	3.38	1.897	18.228	9.241	1.767	16.092	13.026	2.358	10.578	4.535	12.209	11.269	17.61	11.842	12.93
125	Asia	Uzbekistan	13.6	2.818		19.746	2.596		22.864	2.942		25.239	3.509		9.808	3.621		3.493	8.477	0.96	5.172	14.779	2.318	57.183	16.999	1.876	68.583	14.529	6.227	86.246	14.462		84.705	15.221	5.082					9.845	1.202
126	Oceania	Vanuatu	0.063	0.017	0.009	0.074	0.017		0.112			0.018	0.048								0.108	0.053		0.197	0.045	0.05	0.187	0.035		0.19	0.035		0.187	0.033		0.226	0.253	0.014	0.114	0.18	0.02	0.22	0.155	0.032	0.011	0.09	0.216	0.196	0.204
127	America	Venezuela	0	0		1.134			1.134			2.126						0.11	0.25		0.964			1.723			1.001			1.328			0.85			0.684		0.01	0.395			0.56			0.137	1.708	0.086	0.189	0.811
128	Asia	Viet Nam	8.152	0.808	0.863	7.122	2.853	2.262	2.663	2.872	5.238	4.784	3.921	9.106	4.865	6.957	1.292	4.721	12.058	1.507	5.073	10.678		5.024	13.104	0.2	6.575	13.237		6.686	11.185	0.398	6.719	15.596		5.864	18.527	1.403	7.917	17.007	2.443	9.804	15.515	1.62	4.851	16.897	2.308	4.973	26.814
129	Asia	Yemen	0	0		0.891	1.125		1.663	1.128	0.075	0.934	0.426					0.851	5.724		0.615	3.941		0.583	6.776		1.163	3.773		0.898	2.597						2.119		0.034	1.993		0.292	0.881	0.08	0.069	1.378		0.069	1.652
130	Africa	Zambia	10.036	10.354	5.721	0.837	10.354	4.514	0.837	7.092	3.73	0.837	7.145	2.101	0.837	7.145	2.101	0.8	1.5	2.75				10.3	24.7	4.6	7.168	4.719	4.253	5.8	4.826	7.86	1	4.466	1	1.174	4.797	2.226	10.613	9.045	10.612	9	5.476	7.905	10.584	22.12	9.405	11.75	9.41
131	Africa	Zimbabwe	2.336	5.104	3.173	0.355	1.829	0.457	0.405	4.565	2.685	1.287	3.565	4.69	0.575	8.756	0.4	0.338	5.045	1.016	2.459	8.214	3.493	1.66	7.449	7.3	0.705	8.823	4.647	2.05	8.603	8		11.801	3.045	0.05	11.496	6.266		7.204	5.6	0.143	8.517	4.128	0.248	8.301	2.208	2.097	9.803
[truncated: 1 more columns]
